# Supplementary material for: Effects of C-Ring Structural Differences on the Inhibition of Nε-(Carboxyethyl)lysine in the Methylglyoxal-Lysine System by Flavonoids
Source: Int J Mol Sci. 2025 Jun 19;26(12):5914. doi: 10.3390/ijms26125914 (PMC12193151; doi:10.3390/ijms26125914)
Supplement: Supplementary file 1 [file ijms-26-05914-s001.zip]

Archive with 1 entries (1 files):
- ijms-3656500-supplementary.pdf
